# Supplementary material for: Association between increased C-reactive protein and cardiovascular disease among patients with rectal cancer
Source: Front Oncol. 2023 Nov 22;13:1287619. doi: 10.3389/fonc.2023.1287619 (PMC10703434; doi:10.3389/fonc.2023.1287619)
Supplement: Supplementary file 1 [file Table_1.xlsx]

## Sheet: Sheet1
Disease	Gene	Cell type	Fuction	Tittle	PMID
Cardiovascular disease
Atherosclerosis	KLF10	一	KLF10 is a key factor in regulating the progression of atherosclerosis in CD4+ T cells, and its deficiency promotes the increased instability of plaques.	KLF10 deficiency in CD4+ T cells promotes atherosclerosis progression by altering macrophage dynamics	36174463
	TENT5A	Vascular smooth muscle cells	TENT5A candidate genes that express quantitative trait locus signals in vascular smooth muscle cells are significantly colocalized with coronary artery disease- association signals.	Effects of Coronary Artery Disease–Associated Variants on Vascular Smooth Muscle Cells	35735005
	LDLR	Lymphatic endothelial cells	Reducing LDLR expression at the mRNA level reduces lymphatic systolic dysfunction and delays the development of atherosclerotic plaques.	Downregulation of low-density lipoprotein receptor mRNA in lymphatic endothelial cells impairs lymphatic function through changes in intracellular lipids	35154499
	RCAN1	一	Reduction of RCAN1 is beneficial for atherosclerosis and can slow or delay atherosclerosis progression via inhibiting CD36 and VEGF signaling.	RCAN1 in cardiovascular diseases: molecular mechanisms and a potential therapeutic target	33267791
	CCL1	Vascular endothelial cells	lncRNA positively regulates the involvement of its neighboring gene CCL2 to participate in angiogenesis and promote the formation of atherosclerosis.	1.Regulation of CCL2 expression in human vascular endothelial cells by a neighboring divergently transcribed long noncoding RNA 2.Integrated analysis of gene expression changes associated with coronary artery disease	31350345; 30961613
	CCN1	Endothelial cells	Binding of CCN1 to its receptor, integrin α6β1, activates nuclear factor-κB, resulting in persistent promotion of the formation of atherosclerosis.	Shear-Induced CCN1 Promotes Atheroprone Endothelial Phenotypes and Atherosclerosis	30917686
	EPHA2	一	1.EPHA2 is responsible for cell interactions and causes atherosclerotic inflammation by increasing the attachment of monocytes. 2. EphA2 expression accelerates the progression of atherosclerosis by regulating smooth muscle proliferation and extracellular matrix deposition.	EphA2 Expression Regulates Inflammation and Fibroproliferative Remodeling in Atherosclerosis	28487392
Atrial fibrillation	WEE1	Left atrial tissue	WEE1 is regulated by DNA methylation modification and participates in the left atrium of atrial fibrillation process.	Comprehensive Analysis of Differential Immunocyte Infiltration and Potential ceRNA Networks Involved in the Development of Atrial Fibrillation	33015181
Dilated Cardiomyopathy	KLF13	一	KLF13 is expressed in the heart, and deletion and mutation of KLF13 give rise to dilated cardiomyopathy.	KLF13 Loss-of-Function Mutations Underlying Familial Dilated Cardiomyopathy	36346048
Diabetic cardiomyopathy	MCL1	一	MiR-340-5p target gene Mcl-1 inhibition can cause a disruption of mitochondrial activity, oxidative stress, and augmented apoptosis of cardiomyocytes.	miR-340-5p Mediates Cardiomyocyte Oxidative Stress in Diabetes-Induced Cardiac Dysfunction by Targeting Mcl-1	35126811
Cardiomyopathy	JUND	一	AP-1 transcription factor JUND is associated with disruption of key metabolic pathways in obese hearts and can promote lipid accumulation, lipid toxicity damage, and cardiac dysfunction.	Obesity-induced activation of JunD promotes myocardial lipid accumulation and metabolic cardiomyopathy	30629164
	DUSP14	Embryonic fibroblast	DUSP14 is a cardioprotective gene that prevents cardiomyopathy by inhibiting p38 MAPK/JNK1/2 signals and participating in hypertrophy, remodeling, contraction, and other functions in the heart.	Unrestrained p38 MAPK activation in Dusp1/4 double-null mice induces cardiomyopathy	22993413
Ischemic Heart Disease	TXN	一	Oxidative stress caused by the production of reactive oxygen species (ROS) is a key factor in the development of heart failure (HF). In patients with ischemic cardiomyopathy (ICM), the E3 ubiquitin-protein ligase Itchy homolog (ITCH) of the ubiquitin-proteasome system (UPS) downregulates the TXN system and weakens its antioxidant defense abilities.	Ischemic Cardiomyopathy Affects the Thioredoxin System in the Human Myocardium	30721734
	GCLM	一	GCLM gene promoter -588C/T is associated with the development of ischemic heart disease.	Association of GCLM -588C/T and GCLC -129T/C Promoter Polymorphisms of Genes Coding the Subunits of Glutamate Cysteine Ligase with Ischemic Heart Disease Development in Kazakhstan Population.	28757675
Heart failure	RND3	一	Rnd3 is a regulator of HiF1-VegFA signaling, which is necessary for angiogenesis. If Rnd3 expression is reduced, this can lead to an inadequate compensatory angiogenesis in hypertensive patients, resulting in the progression to centripetal heart failure.	Rnd3/RhoE Modulates Hypoxia-Inducible Factor 1α/Vascular Endothelial Growth Factor Signaling by Stabilizing Hypoxia-Inducible Factor 1α and Regulates Responsive Cardiac Angiogenesis	26781283
Other diseases
Osteosarcoma(OS)	PSKH1	一	PSKH1 contributes to carcinogenesis in OS via p38/MAPK-mediated signaling pathway.	PSKH1 affects proliferation and invasion of osteosarcoma cells via the p38/MAPK signaling pathway	36936027
	AGAP1	Osteosarcoma tissue	Overexpression of AGAP1 inhibited miR-1307 and promoted the proliferation, migration and invasion of OS cells.	Osteosarcoma Cell-Derived Exosomal miR-1307 Promotes Tumorgenesis via Targeting AGAP1	33834074
Non-Small Cell Lung Cancer	EMP1	Non-Small Cell Lung Cancer Cell	EMP2 suppresses the growth of NSCLC cells by inhibiting the MAPK pathway, and further influences the tumor microenvironment through miRNA.	Epithelial Membrane Protein 2 Suppresses Non-Small Cell Lung Cancer Cell Growth by Inhibition of MAPK Pathway	33799364
Papillary thyroid carcinoma (PTC)	FAM53B	PTC cells	Circ_FAM53B affects the biological behavior of thyroid papillary carcinoma (PTC) cells through the miR-183-5p-CCDC6 axis.	The circ_FAM53B-miR-183-5p-CCDC6 axis modulates the malignant behaviors of papillary thyroid carcinoma cells	35598218
Idiopathic pulmonary fibrosis (IPF)	PPP1R15A	Fibroblast	The decrease in the activity of PPP1R15A accelerates the aging of fibroblasts in bleomycin-induced pulmonary fibrosis.	Sensitization of the UPR by loss of PPP1R15A promotes fibrosis and senescence in IPF	34732748
Lung adenocarcinoma	UBE2K	Lung adenocarcinoma tissue	UBE2T has the ability to induce autophagy in non-small cell lung cancer cells by activating the p53/AMPK/mTOR signaling pathway. Inhibition of UBE2T expression can inhibit autophagy and reverse cisplatin resistance.	UBE2T promotes autophagy via the p53/AMPK/mTOR signaling pathway in lung adenocarcinoma	34461934
Gastric cancer	SERPINE1	Gastric cancer tissue	NKX2‐1‐AS1 has been found to boost tumor progression and angiogenesis in GC cells by activating the VEGFR‐2 signaling pathway through the up-regulation of SERPINE1, which is achieved by targeting miR‐145‐5p.	LncRNA NKX2-1-AS1 promotes tumor progression and angiogenesis via upregulation of SERPINE1 expression and activation of the VEGFR-2 signaling pathway in gastric cancer	33512745
Melanomas	PLK3	Melanoma cells	Elevated PLK3 levels can be inhibited to increase the sensitivity of Braf-mutated melanoma cells to Braf-targeted inhibitors (BRAFi).	The role of polo-like kinase 3 in the response of BRAF-mutant cells to targeted anticancer therapies	31571292
Breast cancer	RNF144A	Breast cancer tissue	RNF144A inhibits proliferation, migration and invasion of breast cancer cells through HSPA2.	RNF144A functions as a tumor suppressor in breast cancer through ubiquitin ligase activity-dependent regulation of stability and oncogenic functions of HSPA2	31406303
Colorectal cancer	ZYX	Colorectal cancer cells	Knockdown of the ZYX gene may lead to the downregulation of the FA pathway and dysfunction of the actin cytoskeleton, and ultimately affect the genesis, migration, proliferation, and differentiation of colorectal cancer cells.	Zyxin as a potential cancer prognostic marker promotes the proliferation and metastasis of colorectal cancer cells	30697742
Exfoliative Ichthyosis	SERPINB8	一	SERPINB8 impairs the mechanical stability of keratinocytes and is associated with the autosomal recessive form of exfoliative ichthyosis.	Loss-of-Function Mutations in SERPINB8 Linked to Exfoliative Ichthyosis with Impaired Mechanical Stability of Intercellular Adhesions	27476651
Mendelian syndrome	KLHL3	一	Mutations in KLHL3 impair the binding of claudin-8, its ubiquitination, and degradation, which in turn causes electrolyte and blood pressure irregularities, leading to illness.	KLHL3 regulates paracellular chloride transport in the kidney by ubiquitination of claudin-8	25831548
Prostate cancer	TRIB1	一	MiR-224 promotes prostate cancer (PCa) cell apoptosis by targeting TRIB1.	MicroRNA-224 inhibits progression of human prostate cancer by downregulating TRIB1	24382668
No Data
JADE2 KHNYN
